# Supplementary material for: IPr**(4‑Bp)Highly Hindered, Ring Extended N‑Heterocyclic Carbenes
Source: Organometallics. 2025 Aug 8;44(16):1848–53. doi: 10.1021/acs.organomet.5c00232 (PMC12360280; doi:10.1021/acs.organomet.5c00232)
Supplement: Supplementary file 2 [file om5c00232_si_002.xyz]

303
Generated from Word coordinates
 N                 -0.09898100    0.30484500    1.06643000
 N                  0.10923300    0.31334100   -1.05521500
 C                 -0.45063600   -0.95481900    5.10633600
 C                 -3.28540700    1.84478600   -2.93364600
 H                 -2.69136600    2.20040100   -2.09759800
 C                  0.00221200   -0.55581600    0.00193200
 C                 -2.57948500    2.57046000    3.37896500
 H                 -1.97920400    2.14949700    4.17697400
 C                  1.48615800   -0.14062800   -3.04311700
 C                 -1.57765300   -0.58543200    4.36816400
 H                 -2.55458400   -0.63783700    4.83526900
 C                 -4.25658200   -1.98347300   -1.85636700
 H                 -4.87797500   -1.09994500   -1.76270900
 C                 -4.62728900   -5.72593900   -1.34227800
 C                 -3.25357500    0.48751700   -3.27121800
 C                  1.56861700   -0.55061800   -4.37257400
 H                  2.54262600   -0.59694000   -4.84637200
 C                  3.03814600    1.77489800   -2.35428700
 C                 -1.48771200   -0.16668100    3.04204000
 C                  3.67213200    4.54548300   -2.41955600
 C                 -3.88391800   -6.69784700   -0.65479000
 H                 -2.87578400   -6.46646000   -0.32988100
 C                 -2.92014600   -1.85357000   -2.25791800
 C                 -3.03372900    1.75014700    2.34408700
 C                  0.21814600   -0.11138000   -2.42810600
 C                 -0.93670400   -0.48004300   -3.13564200
 C                  6.14715000   -2.24647500   -3.37356400
 C                 -0.05707300    1.64876300    0.68359900
 H                 -0.13923700    2.45898700    1.38733700
 C                 -2.32904700   -0.45752200   -2.49702600
 H                 -2.21031900   -0.01638100   -1.50524500
 C                 -0.21560400   -0.13011800    2.43549700
 C                  3.25829900    0.44820700    3.31422000
 C                  0.43802200   -0.91898600   -5.10549800
 C                 -0.79882300   -0.87302300   -4.47063900
 H                 -1.68528500   -1.15282100   -5.02772400
 C                 -2.88766500    3.93030500    3.40786200
 H                 -2.53883100    4.53296200    4.23918300
 C                  2.33089200   -0.47437300    2.51665000
 H                  2.22010000   -0.01271900    1.53324800
 C                 -4.09409600   -1.88393100    2.10883600
 H                 -3.35468800   -2.24412100    1.40107800
 C                 -5.70734000    3.29096700   -5.47319200
 C                 -2.70437200   -4.26526700   -2.04676800
 H                 -2.08387400   -5.14921500   -2.14328500
 C                 -4.07255500    2.74901100   -3.63986000
 H                 -4.09206800    3.78882700   -3.33294900
 C                 -5.93996000   -6.04567900   -1.72140700
 H                 -6.52721500   -5.32030200   -2.27304900
 C                 -6.15523200   -2.26622500    3.34285500
 C                  3.29149400    1.81406100    3.01338100
 H                  2.69723800    2.19222400    2.18740300
 C                 -3.80900300    2.34044700    1.33801600
 H                 -4.17245600    1.73039700    0.51725200
 C                  6.01610000   -0.95721000   -3.90566200
 H                  6.75027800   -0.59365300   -4.61604300
 C                 -2.15428700   -3.01926500   -2.33892000
 H                 -1.11284100   -2.96216600   -2.62720200
 C                 -3.96124400   -0.60153600    2.65364100
 C                  2.87598200    3.95785900   -3.40996300
 H                  2.47084100    4.57309100   -4.20573900
 C                  2.74780500    0.27299700   -2.27940300
 H                  2.55556000    0.05120400   -1.22661900
 C                  4.05849500   -0.00354400    4.36867500
 H                  4.07639100   -1.05829700    4.61802800
 C                  7.29250300   -3.11783600   -3.73941800
 C                  0.07588300    1.65417700   -0.66111300
 H                  0.16094000    2.47003800   -1.35802300
 C                  5.16044400   -2.68211700   -2.47576600
 H                  5.24642100   -3.66028400   -2.01637200
 C                  2.91591300   -1.86862800    2.25370200
 C                  3.96048400   -0.57836000   -2.66946700
 C                 -5.16795100   -2.69998400    2.44481800
 H                 -5.25627200   -3.67504700    1.97933500
 C                  4.00241100    5.99274900   -2.45353100
 C                  4.09026200   -1.86435200   -2.13240900
 H                  3.35128700   -2.22613000   -1.42501800
 C                 -4.86541900    2.32970600   -4.71711000
 C                  2.56523700    2.59866800   -3.37793800
 H                  1.93360500    2.18475300   -4.15507400
 C                 -4.04226100   -4.39788000   -1.65647100
 C                 -2.74497100    0.24802400    2.27154200
 H                 -2.54663000    0.02608200    1.21997700
 C                 -4.94673700   -0.16202000    3.54114100
 H                 -4.88042900    0.82988800    3.97316600
 C                  0.79010000   -0.90192700    4.47982700
 H                  1.67379900   -1.18228300    5.04101400
 C                  2.15369700   -3.03609700    2.33917600
 H                  1.11726000   -2.98333100    2.64570500
 C                 -4.05228200    0.06586900   -4.33930500
 H                 -4.07147900   -0.98159000   -4.61761900
 C                 -4.11666900    3.69466800    1.36327200
 H                 -4.69735400    4.12209700    0.55347100
 C                  2.70116300   -4.27890700    2.02844300
 H                  2.08397600   -5.16474300    2.12873600
 C                  0.93536700   -0.50090300    3.14783500
 C                 -7.30407600   -3.13606200    3.70130700
 C                  4.14550200    3.71481400   -1.39124900
 H                  4.78381200    4.12903000   -0.61881300
 C                 -4.80747200   -3.22565000   -1.56495300
 H                 -5.83836300   -3.28164200   -1.23383700
 C                 -6.02127300   -0.98035300    3.88250600
 H                 -6.75582900   -0.61844600    4.59334400
 C                  4.29271300    6.63816700   -3.66515400
 H                  4.29972900    6.06597600   -4.58598700
 C                  3.83436600    2.36141600   -1.36233600
 H                  4.22765500    1.74489600   -0.56033200
 C                  4.24580400   -1.99291500    1.82904200
 H                  4.86388400   -1.10728500    1.73210100
 C                 -5.23693700    4.57771300   -5.77630100
 H                 -4.23591000    4.86442800   -5.47434300
 C                  4.61434700   -5.73049700    1.28030500
 C                 -0.58626800   -1.42459500    6.53475600
 H                 -1.29021500   -0.80247100    7.09360400
 H                  0.37384500   -1.40208100    7.05418500
 H                 -0.96121900   -2.45290200    6.57384500
 C                  8.58070400   -2.58668800   -3.90607100
 H                  8.74698100   -1.52821300   -3.74060200
 C                  4.79405900   -3.23161300    1.51921700
 H                  5.81932100   -3.28313900    1.17042700
 C                  4.84783900    0.87770700    5.10155600
 H                  5.43873300    0.49710600    5.92732400
 C                 -3.98761100    5.97036600    2.43029700
 C                 -4.83897300    0.96786500   -5.04927400
 H                 -5.42844500    0.61061300   -5.88640500
 C                  4.03240000   -4.40601200    1.61467400
 C                 -8.59090600   -2.60189900    3.86887600
 H                 -8.75355400   -1.54191500    3.70958800
 C                 -5.25659200    6.43073700    2.04734100
 H                 -6.01589100    5.71653800    1.74940400
 C                 -4.43186600   -7.94341100   -0.35929200
 H                 -3.84044000   -8.67596800    0.17913400
 C                  4.94505800   -0.13728500   -3.55714100
 H                  4.88095100    0.85725400   -3.98334600
 C                  4.08074000    2.69753800    3.74293400
 H                  4.10203700    3.74542600    3.46481900
 C                  4.87492200    2.24801300    4.80697500
 C                  4.03431400    6.75440700   -1.27559300
 H                  3.79208600    6.28407400   -0.32929400
 C                 -3.66106800    4.52220600    2.40201300
 C                 -7.13426600   -4.51729000    3.88129400
 H                 -6.14661700   -4.95164500    3.77641500
 C                 -5.73763500   -8.24582100   -0.74269400
 H                 -6.16473500   -9.21532800   -0.51239100
 C                 -3.03727400    6.91769400    2.84037500
 H                 -2.04197300    6.58931700    3.11789100
 C                  4.62925400    8.73875900   -2.51929300
 H                  4.87083900    9.79528800   -2.54454400
 C                  9.65408900   -3.40383400   -4.25096000
 H                 10.64216800   -2.97185700   -4.36640600
 C                  5.93408500   -6.05042700    1.63389800
 H                  6.52967600   -5.32801400    2.18047000
 C                  5.71894400    3.18738500    5.58778300
 C                  0.56519500   -1.38144900   -6.53707300
 H                  1.28361800   -0.77140100   -7.09060200
 H                 -0.39353800   -1.33411700   -7.05748400
 H                  0.91684400   -2.41774000   -6.58285700
 C                 -3.34435200    8.27554200    2.86752300
 H                 -2.59100000    8.99030400    3.18004600
 C                 -6.02528700    5.48033500   -6.48520900
 H                 -5.63737700    6.46659300   -6.71522000
 C                 -6.48923700   -7.29034200   -1.42483700
 H                 -7.50353000   -7.51695800   -1.73464000
 C                 -8.21045100   -5.33389900    4.21818000
 H                 -8.05316000   -6.39765200    4.35869800
 C                 -9.66746600   -3.41770600    4.20697100
 H                -10.65437800   -2.98331900    4.32336600
 C                 -6.99517400    2.93947800   -5.90530200
 H                 -7.39076900    1.95978900   -5.66209700
 C                  3.86079700   -6.69872600    0.59873000
 H                  2.84674700   -6.46687200    0.29315800
 C                 -7.30263300    5.11624000   -6.90840000
 H                 -7.91654800    5.81863300   -7.46072000
 C                  7.11798700   -4.49740500   -3.92740300
 H                  6.12916200   -4.92927800   -3.82334000
 C                  4.60186300    7.99537400   -3.69819300
 H                  4.83120500    8.47077800   -4.64553300
 C                  6.48037200   -7.29175100    1.31842300
 H                  7.50039500   -7.51861300    1.60859800
 C                  5.24713600    4.46267500    5.93390500
 H                  4.24320500    4.75537400    5.64754500
 C                 -9.48241900   -4.78803800    4.38362500
 H                -10.32050800   -5.42372500    4.64615900
 C                  4.40579000   -7.94094300    0.28431800
 H                  3.80636400   -8.67062300   -0.24914300
 C                  5.71865800   -8.24360300    0.64245800
 H                  6.14343900   -9.21051700    0.39743500
 C                 -4.60943300    8.71757000    2.48370700
 H                 -4.84868500    9.77474000    2.50407800
 C                  4.34445700    8.11143900   -1.30751400
 H                  4.35560400    8.68152600   -0.38504300
 C                  9.46440200   -4.77249500   -4.43550100
 H                 10.30002300   -5.40922100   -4.70333900
 C                  7.01011800    2.82587900    6.00107500
 H                  7.40646600    1.85525700    5.72498100
 C                 -5.56419800    7.78845800    2.07339100
 H                 -6.55433500    8.12013000    1.78074600
 C                 -7.78379300    3.84122800   -6.61509600
 H                 -8.77940900    3.55028100   -6.93163300
 C                  8.19100500   -5.31534600   -4.27112300
 H                  8.03010800   -6.37773400   -4.41775900
 C                  7.80078200    3.70714000    6.73395300
 H                  8.79903700    3.40915500    7.03519100
 C                  7.31825000    4.97102600    7.06997500
 H                  7.93374800    5.65735000    7.64040900
 C                  6.03739100    5.34473600    6.66624200
 H                  5.64832500    6.32205400    6.93009500
